# Supplementary material for: Manufacturing, Microstructure, and Mechanics of 316L SS Biomaterials by Laser Powder Bed Fusion
Source: J Funct Biomater. 2025 Jul 31;16(8):280. doi: 10.3390/jfb16080280 (PMC12387571; doi:10.3390/jfb16080280)
Supplement: Supplementary file 1 [file jfb-16-00280-s001.zip]

Archive with 1 entries (1 files):
- jfb-3747731-supplementary.pdf
